# Supplementary material for: Elucidation of Analytical–Compositional Fingerprinting of Three Different Species of Chili Pepper by Using Headspace Solid-Phase Microextraction Coupled with Gas Chromatography–Mass Spectrometry Analysis, and Sensory Profile Evaluation
Source: Molecules. 2022 Apr 6;27(7):2355. doi: 10.3390/molecules27072355 (PMC9040714; doi:10.3390/molecules27072355)
Supplement: Supplementary file 1 [file molecules-27-02355-s001.zip]

Archive with 1 entries (1 files):
- molecules-1631522-supplementary.pdf
